# Supplementary material for: Early-Stage Luminal B-like Breast Cancer Exhibits a More Immunosuppressive Tumor Microenvironment than Luminal A-like Breast Cancer
Source: Biomolecules. 2025 Jan 7;15(1):78. doi: 10.3390/biom15010078 (PMC11763923; doi:10.3390/biom15010078)
Supplement: Supplementary file 1 [file biomolecules-15-00078-s001.zip]

Archive with 1 entries (1 files):
- biomolecules-3365344-supplementary.pdf
